# Supplementary material for: New Record of Dendronephthya sp. (Family: Nephtheidae) from Mediterranean Israel: Evidence for Tropicalization?
Source: Biology (Basel). 2023 Sep 8;12(9):1220. doi: 10.3390/biology12091220 (PMC10525964; doi:10.3390/biology12091220)
Supplement: Supplementary file 1 [file biology-12-01220-s001.zip]

Archive with 1 entries (1 files):
- biology-2521278-supplementary.xlsx
