# Supplementary material for: New Record of Dendronephthya sp. (Family: Nephtheidae) from Mediterranean Israel: Evidence for Tropicalization?
Source: Biology (Basel). 2023 Sep 8;12(9):1220. doi: 10.3390/biology12091220 (PMC10525964; doi:10.3390/biology12091220)
Supplement: Supplementary file 1 [file biology-12-01220-s001.zip › biology-2521278-supplementary.xlsx]

## Sheet: Spindles
	length	width	length/width µm
spindles	2024.05	131.552	15.3859
spindles	1819.66	114.274	15.9237
spindles	2671.19	152.912	17.4688
spindles	1833.74	121.987	15.0322
spindles	1899.78	109.064	17.419
spindles	1170.38	66.316	17.6486
spindles	1785.97	107.714	16.5806
spindles	793.6	61.6	12.8831
spindles	1095.13	80.448	13.613
spindles	358.598	44.248	8.10428
spindles	404.106	38.289	10.5541
spindles	713.309	52.802	13.5091
spindles	338.378	28.082	12.0496
spindles	401.386	39.648	10.1237
spindles	363.487	35.9	10.125
spindles	178.27	39.179	4.55014
spindles	2658.36	135.871	19.5653
spindles	864.62	59.98	14.4151
spindles	1891.95	100.604	18.8059
spindles	913.816	51.606	17.7076
spindles	1025.41	66.759	15.3598
spindles	384.023	32.349	11.8712
spindles	1239.23	97.653	12.6902
spindles	1072.3	78.094	13.7309
spindles	439.66	36.035	12.2009
spindles	903.978	50.518	17.8942
spindles	285.261	35.616	8.00935
spindles	450.266	40.475	11.1245
spindles	342.203	32.877	10.4086
spindles	310.158	36.242	8.55797
spindles	737.109	48.763	15.1162
spindles	787.815	59.606	13.217
spindles	272.808	38.693	7.05058
spindles	731.893	53.842	13.5933
spindles	232.219	32.659	7.11041
spindles	162.499	17.45	9.31226
spindles	617.564	45.209	13.6602
spindles	216.948	27.877	7.78233
spindles	198.586	25.836	7.68641
spindles	305.573	29.357	10.4089
spindles	432.446	38.094	11.3521
spindles	147.841	15.85	9.32751
spindles	268.416	22.447	11.9578
spindles	97.992	15.661	6.25707
spindles	374.011	35.505	10.534
spindles	291.049	24.92	11.6793
spindles	401.927	29.761	13.5052
spindles	219.722	15.621	14.0658
spindles	128.098	12.968	9.87801
spindles	231.23	22.914	10.0912
spindles	352.262	31.312	11.2501
spindles	298.03	25.303	11.7784
spindles	321.27	28.236	11.378
spindles	332.242	26.444	12.564
spindles	466.369	45.867	10.1679
spindles	523.34	45.889	11.4045
spindles	558.994	44.25	12.6326
spindles	816.75	60.003	13.6118
spindles	538.66	39.448	13.6549
spindles	181.662	21.685	8.37731
spindles	260.417	21.327	12.2107
spindles	249.499	30.388	8.21044
spindles	267.706	26.971	9.9257
spindles	247.585	28.312	8.74488
spindles	1401.59	71.443	19.6183
spindles	11500.3	252.357	45.5714
spindles	432.345	31.062	13.9188
spindles	164.971	27.203	6.06444
spindles	307.678	26.824	11.4703
spindles	1060.06	62.116	17.0658
spindles	532.957	39.905	13.3556
spindles	568.819	40.509	14.0418
spindles	896.483	61.465	14.5853
spindles	580.722	50.882	11.4131
spindles	513.189	44.117	11.6325
spindles	653.94	53.28	12.2736
spindles	341.75	33.58	10.1772
spindles	281.49	40.86	6.88913
spindles	279.83	27.56	10.1535
spindles	139.12	17.87	7.78511
spindles	361.34	42.07	8.58902
spindles	165.9	14.63	11.3397
spindles	286.82	42.11	6.81121
spindles	293.81	30.71	9.56724
spindles	294.03	26.43	11.1249
spindles	565.08	54.09	10.447
spindles	237.75	27.7	8.58303
spindles	310.94	32.61	9.53511
spindles	365.14	29.46	12.3944
spindles	302.08	40.08	7.53693
spindles	362.57	34.78	10.4247
spindles	349.33	34.8	10.0382
spindles	396.92	43.05	9.21998
spindles	489.33	40.12	12.1967
spindles	312.32	36.82	8.48235
spindles	365.76	38.8	9.4268
spindles	277.4	28.67	9.67562
spindles	313.39	38.58	8.12312
spindles	269.91	25.59	10.5475
spindles	345.5	41.4	8.34541
spindles	418.15	43.14	9.69286
spindles	440.21	43.28	10.1712
spindles	477.91	40.8	11.7135
spindles	331.44	42.66	7.76934
spindles	306.89	31.5	9.74254
spindles	341.11	31.84	10.7133
spindles	296.25	28.74	10.3079
spindles	295.19	32.72	9.0217
spindles	336.6	40	8.415
spindles	189.74	27.3	6.95018
spindles	350.88	39.48	8.88754
spindles	295.63	41.41	7.1391
spindles	308.44	34.94	8.8277
spindles	236.53	24.46	9.67007
spindles	275.21	31.69	8.68444
spindles	353.33	33.92	10.4166
spindles	222.04	28.29	7.84871
spindles	254.4	41.82	6.08321
spindles	291.18	24.95	11.6705
spindles	256.84	36.55	7.02709
spindles	156.6	20.45	7.6577
spindles	379.77	33.04	11.4942
spindles	210.37	27.82	7.56183
spindles	274.29	37.12	7.38928
spindles	202.64	30.74	6.59206
spindles	199.04	28.05	7.0959
spindles	247.26	29.25	8.45333
spindles	369.8	35.58	10.3935
spindles	332.93	33.24	10.0159
spindles	729.58	48.09	15.1711
spindles	888.96	69.26	12.8351
spindles	332.29	47.54	6.98969
spindles	217.2	36.62	5.93119
spindles	923.19	120.1	7.68684
spindles	496.05	45.28	10.9552
spindles	267.25	26.31	10.1577
spindles	424.26	34.53	12.2867
spindles	317.8	33.02	9.62447
spindles	413.83	44.42	9.3163
spindles	709.54	48.55	14.6146
spindles	330.8	38.08	8.68697
spindles	401.69	38.95	10.313
spindles	485.62	42.15	11.5212
spindles	545.03	34.66	15.725
spindles	588.99	39.05	15.083
spindles	451.88	29.73	15.1995
spindles	400.28	31.02	12.9039
spindles	2581.36	147.76	17.47
spindles	2724.36	160.02	17.0251
spindles	1380.3	65.15	21.1865
		avg	11.3955
		std	4.29672

## Sheet: Location
Collection site	location	Length	width	L/W
Mediterranean Sea	Polyp	77.96	20.16	3.86706
Mediterranean Sea	Polyp	93.49	20.78	4.49904
Mediterranean Sea	Polyp	102.53	23.14	4.43086
Mediterranean Sea	Polyp	53.37	14.47	3.68832
Mediterranean Sea	Polyp	104.61	16.06	6.5137
Mediterranean Sea	Polyp	124.84	26.03	4.796
Mediterranean Sea	Polyp	97.05	27.83	3.48724
Mediterranean Sea	Polyp	86.42	17.83	4.84689
Mediterranean Sea	Polyp	55.16	14.55	3.79107
Mediterranean Sea	Polyp	121.62	27.02	4.50111
Mediterranean Sea	Polyp	99.21	13.08	7.58486
Mediterranean Sea	Polyp	83.05	14.89	5.57757
Mediterranean Sea	Polyp	87.22	21.64	4.0305
Mediterranean Sea	Polyp	477.91	40.8	11.7135
Mediterranean Sea	Polyp	331.44	42.66	7.76934
Mediterranean Sea	Polyp	306.89	31.5	9.74254
Mediterranean Sea	Polyp	341.11	31.84	10.7133
Mediterranean Sea	Polyp	296.25	28.74	10.3079
Mediterranean Sea	Polyp	295.19	32.72	9.0217
Mediterranean Sea	Polyp	336.6	40	8.415
Mediterranean Sea	Polyp	189.74	27.3	6.95018
Mediterranean Sea	Polyp	350.88	39.48	8.88754
Mediterranean Sea	Polyp	295.63	41.41	7.1391
Mediterranean Sea	Polyp	308.44	34.94	8.8277
Mediterranean Sea	Polyp	236.53	24.46	9.67007
Mediterranean Sea	Polyp	275.21	31.69	8.68444
Mediterranean Sea	Polyp	353.33	33.92	10.4166
Mediterranean Sea	Polyp	222.04	28.29	7.84871
Mediterranean Sea	Polyp	254.4	41.82	6.08321
Mediterranean Sea	Polyp	291.18	24.95	11.6705
Mediterranean Sea	Polyp	256.84	36.55	7.02709
Mediterranean Sea	Polyp	156.6	20.45	7.6577
Mediterranean Sea	Polyp	379.77	33.04	11.4942
Mediterranean Sea	Polyp	210.37	27.82	7.56183
Mediterranean Sea	Polyp	274.29	37.12	7.38928
Mediterranean Sea	Polyp	202.64	30.74	6.59206
Mediterranean Sea	Polyp	199.04	28.05	7.0959
Mediterranean Sea	Polyp	247.26	29.25	8.45333
Mediterranean Sea	Polyp	653.94	53.28	12.2736
Mediterranean Sea	Polyp	341.75	33.58	10.1772
Mediterranean Sea	Polyp	281.49	40.86	6.88913
Mediterranean Sea	Polyp	279.83	27.56	10.1535
Mediterranean Sea	Polyp	139.12	17.87	7.78511
Mediterranean Sea	Polyp	361.34	42.07	8.58902
Mediterranean Sea	Polyp	165.9	14.63	11.3397
Mediterranean Sea	Polyp	286.82	42.11	6.81121
Mediterranean Sea	Polyp	293.81	30.71	9.56724
Mediterranean Sea	Polyp	294.03	26.43	11.1249
Mediterranean Sea	Polyp	565.08	54.09	10.447
Mediterranean Sea	Polyp	237.75	27.7	8.58303
Mediterranean Sea	Polyp	310.94	32.61	9.53511
Mediterranean Sea	Polyp	365.14	29.46	12.3944
Mediterranean Sea	Polyp	302.08	40.08	7.53693
Mediterranean Sea	Polyp	362.57	34.78	10.4247
Mediterranean Sea	Polyp	349.33	34.8	10.0382
Mediterranean Sea	Polyp	396.92	43.05	9.21998
Mediterranean Sea	Polyp	489.33	40.12	12.1967
Mediterranean Sea	Polyp	312.32	36.82	8.48235
Mediterranean Sea	Polyp	365.76	38.8	9.4268
Mediterranean Sea	Polyp	277.4	28.67	9.67562
Mediterranean Sea	Polyp	313.39	38.58	8.12312
Mediterranean Sea	Polyp	269.91	25.59	10.5475
Mediterranean Sea	Polyp	345.5	41.4	8.34541
Mediterranean Sea	Polyp	418.15	43.14	9.69286
Mediterranean Sea	Polyp	440.21	43.28	10.1712
Mediterranean Sea	Polyp	477.91	40.8	11.7135
Mediterranean Sea	Polyp	331.44	42.66	7.76934
Mediterranean Sea	Polyp	306.89	31.5	9.74254
Mediterranean Sea	Polyp	341.11	31.84	10.7133
Mediterranean Sea	Polyp	296.25	28.74	10.3079
Mediterranean Sea	Polyp	295.19	32.72	9.0217
Mediterranean Sea	Polyp	336.6	40	8.415
Mediterranean Sea	Polyp	189.74	27.3	6.95018
Mediterranean Sea	Polyp	350.88	39.48	8.88754
Mediterranean Sea	Polyp	295.63	41.41	7.1391
Mediterranean Sea	Polyp	308.44	34.94	8.8277
Mediterranean Sea	Polyp	236.53	24.46	9.67007
Mediterranean Sea	Polyp	275.21	31.69	8.68444
Mediterranean Sea	Polyp	353.33	33.92	10.4166
Mediterranean Sea	Polyp	222.04	28.29	7.84871
Mediterranean Sea	Polyp	254.4	41.82	6.08321
Mediterranean Sea	Polyp	291.18	24.95	11.6705
Mediterranean Sea	Polyp	256.84	36.55	7.02709
Mediterranean Sea	Polyp	156.6	20.45	7.6577
Mediterranean Sea	Polyp	379.77	33.04	11.4942
Mediterranean Sea	Polyp	210.37	27.82	7.56183
Mediterranean Sea	Polyp	274.29	37.12	7.38928
Mediterranean Sea	Polyp	202.64	30.74	6.59206
Mediterranean Sea	Polyp	199.04	28.05	7.0959
Mediterranean Sea	Polyp	247.26	29.25	8.45333
Mediterranean Sea	Polyp	369.8	35.58	10.3935
Mediterranean Sea	Polyp	332.93	33.24	10.0159
Mediterranean Sea	Polyp	729.58	48.09	15.1711
Mediterranean Sea	Polyp	888.96	69.26	12.8351
Mediterranean Sea	Polyp	332.29	47.54	6.98969
Mediterranean Sea	Polyp	217.2	36.62	5.93119
Mediterranean Sea	Polyp	923.19	120.1	7.68684
Mediterranean Sea	Polyp	496.05	45.28	10.9552
Mediterranean Sea	Polyp	267.25	26.31	10.1577
Mediterranean Sea	Polyp	424.26	34.53	12.2867
Mediterranean Sea	Polyp	317.8	33.02	9.62447
Mediterranean Sea	Polyp	413.83	44.42	9.3163
Mediterranean Sea	Polyp	709.54	48.55	14.6146
Mediterranean Sea	Polyp	330.8	38.08	8.68697
Mediterranean Sea	Polyp	401.69	38.95	10.313
Mediterranean Sea	Polyp	485.62	42.15	11.5212
Mediterranean Sea	Polyp	545.03	34.66	15.725
Mediterranean Sea	Polyp	588.99	39.05	15.083
Mediterranean Sea	Polyp	451.88	29.73	15.1995
Mediterranean Sea	Polyp	400.28	31.02	12.9039
Mediterranean Sea	Polyp	2581.36	147.76	17.47
Mediterranean Sea	Polyp	2724.36	160.02	17.0251
Mediterranean Sea	Polyp	1380.3	65.15	21.1865
Mediterranean Sea	Stalk	324.45	49.73	6.52423
Mediterranean Sea	Stalk	71.42	15.05	4.74551
Mediterranean Sea	Stalk	146.35	23.51	6.22501
Mediterranean Sea	Stalk	92.71	13.91	6.66499
Mediterranean Sea	Stalk	185.75	25.41	7.31011
Mediterranean Sea	Stalk	152.23	18.86	8.07158
Mediterranean Sea	Stalk	478.13	174.38	2.74189
Mediterranean Sea	Stalk	120.72	15.76	7.6599
Mediterranean Sea	Stalk	80.41	18.7	4.3
Mediterranean Sea	Stalk	100.67	13.74	7.32678
Mediterranean Sea	Stalk	166.66	20.2	8.2505
Mediterranean Sea	Stalk	76.7	14.32	5.35615
Mediterranean Sea	Stalk	141.47	18.74	7.54909
Mediterranean Sea	Stalk	123.23	12.13	10.1591
Mediterranean Sea	Stalk	140.12	14.11	9.93055
Mediterranean Sea	Stalk	118.21	19.51	6.05894
Mediterranean Sea	Stalk	73.94	14.07	5.25515
Mediterranean Sea	Stalk	94.32	9.91	9.51766
Mediterranean Sea	Stalk	146.66	18.62	7.87648
Mediterranean Sea	Stalk	156.31	15.27	10.2364
Mediterranean Sea	Stalk	137.45	24.33	5.6494
Mediterranean Sea	Stalk	127.57	16.52	7.72215
Mediterranean Sea	Stalk	114.83	15.18	7.56456
Mediterranean Sea	Stalk	131.56	18.41	7.14612
Mediterranean Sea	Stalk	147.98	25.61	5.77821
Mediterranean Sea	Stalk	91.2	12.56	7.26115
Mediterranean Sea	Stalk	886.17	121.63	7.28578
Mediterranean Sea	Stalk	208.05	35.79	5.81308
Mediterranean Sea	Stalk	476.32	67.6	7.04615
Mediterranean Sea	Stalk	357.31	50.16	7.12341
Mediterranean Sea	Stalk	265.09	31.62	8.38362
Mediterranean Sea	Stalk	379.21	51.89	7.30796
Mediterranean Sea	Stalk	321.44	34.06	9.43746
Mediterranean Sea	Stalk	332.68	46.63	7.13446
Mediterranean Sea	Stalk	214.83	35.92	5.98079
Mediterranean Sea	Stalk	359.06	41.69	8.61262
Mediterranean Sea	Stalk	485.04	34.33	14.1288
Mediterranean Sea	Stalk	128.11	17.47	7.33314
Mediterranean Sea	Stalk	760.16	104.66	7.26314
Mediterranean Sea	Stalk	737.47	78.72	9.36827
Mediterranean Sea	Stalk	674.5	75.59	8.92314
Mediterranean Sea	Stalk	384.69	51.87	7.41643
Mediterranean Sea	Stalk	407.99	57.8	7.05865
Mediterranean Sea	Stalk	368.07	78.01	4.71824
Mediterranean Sea	Stalk	446.81	67.62	6.60766
Mediterranean Sea	Stalk	852.77	98.08	8.69464
Mediterranean Sea	Stalk	866.93	108.08	8.02119
Mediterranean Sea	Stalk	428.66	54.12	7.92055
Mediterranean Sea	Stalk	509.67	55.16	9.23985
Mediterranean Sea	Stalk	284.31	35.28	8.05867
Mediterranean Sea	Stalk	736.42	83.55	8.81412
Mediterranean Sea	Stalk	857.02	104.48	8.20272
Mediterranean Sea	Stalk	140.25	22.75	6.16484
Mediterranean Sea	Stalk	512.14	67.18	7.6234
Mediterranean Sea	Stalk	358.65	47.54	7.54417
Mediterranean Sea	Stalk	498.76	74.33	6.71008
Mediterranean Sea	Stalk	369.08	44.36	8.32011
Mediterranean Sea	Stalk	145.99	17.77	8.21553
Mediterranean Sea	Stalk	398.41	44.14	9.02605
Mediterranean Sea	Stalk	225.46	25.86	8.71848
Mediterranean Sea	Stalk	167.78	18.72	8.96261
Mediterranean Sea	Stalk	493.95	44.41	11.1225
Mediterranean Sea	Stalk	886.17	121.63	7.28578
Mediterranean Sea	Stalk	208.05	35.79	5.81308
Mediterranean Sea	Stalk	476.32	67.6	7.04615
Mediterranean Sea	Stalk	357.31	50.16	7.12341
Mediterranean Sea	Stalk	265.09	31.62	8.38362
Mediterranean Sea	Stalk	379.21	51.89	7.30796
Mediterranean Sea	Stalk	321.44	34.06	9.43746
Mediterranean Sea	Stalk	332.68	46.63	7.13446
Mediterranean Sea	Stalk	214.83	35.92	5.98079
Mediterranean Sea	Stalk	2324.82	99.4	23.3885
Mediterranean Sea	Stalk	1412.75	117.22	12.0521
Mediterranean Sea	Stalk	1787.86	96.25	18.5752
Mediterranean Sea	Stalk	510.95	41.76	12.2354
Mediterranean Sea	Stalk	2367.5	155.05	15.2693
Mediterranean Sea	Stalk	2396.16	160.28	14.9498
Mediterranean Sea	Stalk	1631.14	126.77	12.8669
Mediterranean Sea	Stalk	827.75	57.33	14.4383
Mediterranean Sea	Stalk	488.38	39.66	12.3142
Mediterranean Sea	Stalk	738.66	67.54	10.9366
Mediterranean Sea	Stalk	2248	129.91	17.3043
Mediterranean Sea	Stalk	2105.57	182.71	11.5241
Mediterranean Sea	Stalk	932.43	86.53	10.7758
Mediterranean Sea	Stalk	1578.67	121.51	12.9921
Red Sea	Stalk	883.09	72.97	12.1021
Red Sea	Stalk	1040.89	66.57	15.636
Red Sea	Polyp	275.13	27.67	9.94326
Red Sea	Polyp	345.79	36.99	9.3482
Red Sea	Polyp	172.99	18.29	9.45817
Red Sea	Polyp	256.12	31.38	8.16189
Red Sea	Polyp	188.86	24.9	7.58474
Red Sea	Polyp	303.96	32.29	9.41344
Red Sea	Polyp	163.65	22.87	7.15566
Red Sea	Polyp	254.25	29.97	8.48348
Red Sea	Polyp	500.03	53.15	9.4079
Red Sea	Polyp	264.29	22.08	11.9697
Red Sea	Polyp	258.4	30.69	8.41968
Red Sea	Polyp	274.67	27.3	10.0612
Red Sea	Polyp	249.16	29.68	8.39488
Red Sea	Polyp	299.01	28.99	10.3142
Red Sea	Polyp	260.01	23.84	10.9065
Red Sea	Polyp	183.95	18.82	9.77418
Red Sea	Polyp	272.76	25.44	10.7217
Red Sea	Polyp	308.04	28.79	10.6995
Red Sea	Polyp	254.81	28.26	9.01663
Red Sea	Polyp	244.8	25.47	9.61131
Red Sea	Polyp	287.7	25.72	11.1858
Red Sea	Polyp	290.44	22.33	13.0067
Red Sea	Polyp	254.63	28.75	8.8567
Red Sea	Polyp	125.99	19.17	6.57225
Red Sea	Polyp	76.83	17.04	4.5088
Red Sea	Polyp	57.73	12.4	4.65565
Red Sea	Polyp	47.73	16.42	2.90682
Red Sea	Polyp	57.74	13.41	4.30574
Red Sea	Polyp	48.28	14.98	3.22296
Red Sea	Polyp	50.44	11.79	4.2782
Red Sea	Polyp	81.45	23.08	3.52903
Red Sea	Polyp	60.31	18.21	3.31192
Red Sea	Polyp	55.7	19.48	2.85934
Red Sea	Polyp	46.92	15.37	3.0527
Red Sea	Polyp	93.02	19.72	4.71704
Red Sea	Polyp	728.95	79.18	9.20624
Red Sea	Polyp	909.62	56.27	16.1653
Red Sea	Polyp	1210.96	75.84	15.9673
Red Sea	Polyp	1346.15	90.97	14.7977
Red Sea	Polyp	1364.11	91.9	14.8434
Red Sea	Stalk	220.59	31.52	6.99841
Red Sea	Stalk	283.35	25.03	11.3204
Red Sea	Stalk	197.88	27.29	7.25101
Red Sea	Stalk	308.06	31.55	9.76418
Red Sea	Stalk	151.94	21.31	7.12999
Red Sea	Stalk	236.96	27.87	8.50233
Red Sea	Stalk	418.82	31.97	13.1004
Red Sea	Stalk	171.62	14.47	11.8604
Red Sea	Stalk	191.06	23.52	8.1233
Red Sea	Stalk	164.32	21.41	7.67492
Red Sea	Stalk	299.85	62.77	4.77696
Red Sea	Stalk	234.48	27.08	8.65879
Red Sea	Stalk	277.64	22.78	12.1879
Red Sea	Stalk	218.66	26.95	8.11354
Red Sea	Stalk	303.26	22.84	13.2776
Red Sea	Stalk	83.61	16.16	5.17389
Red Sea	Stalk	62	14.71	4.21482
Red Sea	Stalk	64.18	17.28	3.71412
Red Sea	Stalk	40.12	11.4	3.5193
Red Sea	Stalk	70.39	11.85	5.94008
Red Sea	Stalk	51.35	16.9	3.03846
Red Sea	Stalk	72.72	20.16	3.60714
Red Sea	Stalk	71.68	18.16	3.94714
Red Sea	Stalk	56.6	23.34	2.42502
Red Sea	Stalk	86.95	27.01	3.21918
Red Sea	Stalk	74.14	24.62	3.01137
